# Supplementary material for: Efficient Dye Contaminant Elimination and Simultaneously Electricity Production via a Bi-Doped TiO2 Photocatalytic Fuel Cell
Source: Nanomaterials (Basel). 2022 Jan 10;12(2):210. doi: 10.3390/nano12020210 (PMC8778080; doi:10.3390/nano12020210)
Supplement: Supplementary file 1 [file nanomaterials-12-00210-s001.zip]

Archive with 1 entries (1 files):
- nanomaterials-1535439-supplementary.pdf
